# Supplementary material for: Fine-Mapping an Association of FSHR with Preterm Birth in a Finnish Population
Source: PLoS One. 2013 Oct 29;8(10):e78032. doi: 10.1371/journal.pone.0078032 (PMC3812121; doi:10.1371/journal.pone.0078032)
Supplement: Table S1 — Rare SNVs (<5%) observed in either cases or controls but not both. (XLS) [file pone.0078032.s001.xls]

## Sheet: TableS1
Table S1. Rare SNVs (< 5%) observed in either cases or controls but not both.
Variant quality	Region 1	Case	Control	P 2
high	conserved or NSN	3	4	1
	flanking	15	16
high+low	conserved or NSN	2	6	0.28
	flanking	23	25
1 Rare variants were counted in “conserved or NSN (nonsynonymous)” sites within candidate regions or in “flanking” regions around the candidate regions. Conserved sites were defined by PhyloP (P < 0.05).
2 The number of rare variants in cases vs. controls was compared between conserved or NSN sites in candidate regions and flanking regions by Fisher's Exact Test.
