# Supplementary material for: Fine-Mapping an Association of FSHR with Preterm Birth in a Finnish Population
Source: PLoS One. 2013 Oct 29;8(10):e78032. doi: 10.1371/journal.pone.0078032 (PMC3812121; doi:10.1371/journal.pone.0078032)
Supplement: Table S2 — Genotypes of SNPs tagging protective and risk haplotypes. (XLS) [file pone.0078032.s002.xls]

## Sheet: TableS2
Table S2. Genotypes of SNPs tagging protective and risk haplotypes.
Figure 3 haplotype	hg18 coordinate	Case	Control	OR	P-value	2N	R2 with haplotype	dbSNP
H1 (risk)	49122291	16.3	9.1	1.94529	0.017	516	0.96	rs10865237
H1 (risk)	49213237	17.2	11	1.68072	0.056	514	0.96	rs12614875
H1 (risk)	49227555	17.2	10.2	1.82883	0.028	514	0.96	rs1504183
H3	49129746	35.7	40.2	0.825909	-	516	1	rs3913665
H3	49124921	35.7	43.9	0.709505	-	516	0.97	rs12614817
H4	49178747	20.2	18.9	1.08619	-	516	0.97	rs1159894
H2 (protective)	49110643	6	12.1	0.463689	0.021	516	1	rs12465603
H2 (protective)	49116603	6	12.1	0.463689	0.021	516	1	rs17038097
H2 (protective)	49169461	7.9	14.4	0.509893	0.025	516	0.72	rs72822025
