# Supplementary material for: Fine-Mapping an Association of FSHR with Preterm Birth in a Finnish Population
Source: PLoS One. 2013 Oct 29;8(10):e78032. doi: 10.1371/journal.pone.0078032 (PMC3812121; doi:10.1371/journal.pone.0078032)
Supplement: Table S3 — Rare SNVs exclusively found in cases and located at conserved or nonsynonymous sites. (XLS) [file pone.0078032.s003.xls]

## Sheet: TableS3
Table S3. Rare SNVs exclusively found in cases and located at conserved or nonsynonymous sites.
Genomic coordinate 1	Major allele	Minor allele	Case AF	Region	Predicted function
chr2:49,063,768	G	A	0.004	Protein-coding	Deleterious, A189V
chr2:49,202,765	G	A	0.008	Conserved non-coding	Putative binding sites for PPARA and VDR
chr2:49,202,863	G	C	0.024	Conserved non-coding	Putative binding site for SOX
1 Coordinates are relative to the NCBI reference genome build 36.
