# Supplementary material for: Fine-Mapping an Association of FSHR with Preterm Birth in a Finnish Population
Source: PLoS One. 2013 Oct 29;8(10):e78032. doi: 10.1371/journal.pone.0078032 (PMC3812121; doi:10.1371/journal.pone.0078032)
Supplement: Table S4 — Genomic regions selected for sequencing. (XLS) [file pone.0078032.s004.xls]

## Sheet: TableS4
Table S4. Genomic regions selected for sequencing.
Region	Size (bp)	Feature
chr2:48941767-48942166	400	Rat distal regulatory element (ECR3) 3
chr2:48945687-48946057	371	SNP genotyped in Plunkett et al. 2011 2
chr2:48946672-48946999	328	SNP genotyped in Plunkett et al. 2011 2
chr2:48949522-48950275	754	SNP genotyped in Plunkett et al. 2011 2
chr2:48951377-48951769	393	SNP genotyped in Plunkett et al. 2011 2
chr2:48954581-48954938	358	SNP genotyped in Plunkett et al. 2011 2
chr2:48967579-48967943	365	SNP genotyped in Plunkett et al. 2011 2
chr2:48968471-48969170	700	Rat distal regulatory element (ECR2) 3
chr2:48996812-48997208	397	Rapidly evolving element 2
chr2:49042669-49044948	2280	Exon, 3' UTR, conserved non-coding element 1
chr2:49049211-49049606	396	Exon
chr2:49058506-49059405	900	Conserved non-coding element 1
chr2:49063460-49064650	1191	Exon, conserved non-coding element 1
chr2:49069125-49070027	903	Exon, conserved non-coding element 1
chr2:49071132-49071524	393	Exon
chr2:49074978-49075497	520	Conserved non-coding element 1
chr2:49079672-49080023	352	Conserved non-coding element 1
chr2:49082112-49082470	359	Conserved non-coding element 1
chr2:49083589-49083948	360	Conserved non-coding element 1
chr2:49085824-49086217	394	Conserved non-coding element 1
chr2:49092586-49093471	886	Conserved non-coding element 1
chr2:49097566-49098553	988	Exon, conserved non-coding element 1
chr2:49098850-49099224	375	Conserved non-coding element 1, SNP genotyped in Plunkett et al. 2011 2
chr2:49100625-49101024	400	Exon
chr2:49101927-49102250	324	Conserved non-coding element 1
chr2:49105504-49105820	317	Conserved non-coding element 1
chr2:49109868-49111753	1886	Conserved non-coding element 1
chr2:49112246-49112645	400	Conserved non-coding element 1
chr2:49113392-49114091	700	Conserved non-coding element 1
chr2:49121579-49122363	785	Conserved non-coding element 1
chr2:49124571-49125229	659	Conserved non-coding element 1
chr2:49127504-49127804	301	Conserved non-coding element 1
chr2:49129080-49130079	1000	Conserved non-coding element 1
chr2:49130312-49131010	699	Conserved non-coding element 1
chr2:49133560-49134292	733	Conserved non-coding element 1
chr2:49141174-49141662	489	SNP genotyped in Plunkett et al. 2011 2, +
chr2:49145539-49145930	392	SNP genotyped in Plunkett et al. 2011 2, +
chr2:49148749-49149228	480	Exon
chr2:49161645-49163214	1570	Conserved non-coding element 1
chr2:49166133-49167001	869	Conserved non-coding element 1
chr2:49169123-49170221	1099	Rapidly evolving element 2, conserved non-coding element 1
chr2:49184226-49184925	700	Conserved non-coding element 1
chr2:49186258-49186604	347	Conserved non-coding element 1
chr2:49191694-49192463	770	Conserved non-coding element 1
chr2:49193762-49194461	700	Conserved non-coding element 1
chr2:49202385-49203054	670	Conserved non-coding element 1
chr2:49211052-49212049	998	Rapidly evolving element 2, conserved non-coding element 1
chr2:49212715-49213312	598	Conserved non-coding element 1
chr2:49224931-49225319	389	Conserved non-coding element 1
chr2:49227165-49227552	388	Conserved non-coding element 1
chr2:49227532-49229341	1810	Rapidly evolving element 2, conserved non-coding element 1
chr2:49230140-49230939	800	Rat silencer element 4, conserved non-coding element 1
chr2:49234734-49236033	1300	Exon, 5' UTR, core promoter 5, conserved non-coding element 1
chr2:49255600-49255954	355	Rapidly evolving element 2
chr2:49297537-49298053	517	Rapidly evolving element 2
chr2:49318574-49319159	586	Rapidly evolving element 2, rat distal regulatory element (ECR1) 3
chr2:49436827-49437300	474	Rapidly evolving element 2
chr2:49440600-49440977	378	Rapidly evolving element 2
chr2:49449628-49450010	383	Rapidly evolving element 2
chr2:49464454-49464900	447	Rapidly evolving element 2
chr2:49479368-49479796	429	Rapidly evolving element 2
chr2:49501372-49501725	354	Rapidly evolving element 2
chr2:49506892-49507814	923	Rapidly evolving element 2, rat distal regulatory element (ECR4) 3
chr2:49578471-49578843	373	Rapidly evolving element 2
chr2:49594515-49595314	800	Rat distal regulatory element (ECR5) 3
chr2:49722580-49723159	580	Rat distal regulatory element (ECR6) 3
chr2:49736964-49737445	482	Rat distal regulatory element (ECR7) 3
Total	44017
Coordinates are relative to the NCBI reference genome build 36.
1 Non-coding element conserved across placental mammals defined by PhastCon.
2 Plunkett et al. (2011) PLoS Genetics.
3 Distal regulatory element identified in rat (Hermann et al. (2007) Molecular and Cellular Endocrinology).
4 Transcriptional silencer element (DHS3) identified in rat (Hermann and Heckert (2005) Molecular Endocrinology).
5 The region from -225 to -1 relative to the translational start site (Gromoll et al. (1994) Molecular and Cellular Endocrinology).
+ SNPs found significant in US replicate populations in Plunkett et al. (2011) PLoS Genetics.
