# Supplementary material for: Fine-Mapping an Association of FSHR with Preterm Birth in a Finnish Population
Source: PLoS One. 2013 Oct 29;8(10):e78032. doi: 10.1371/journal.pone.0078032 (PMC3812121; doi:10.1371/journal.pone.0078032)
Supplement: Table S5 — PCR parameters used to amplify candidate regions. (XLS) [file pone.0078032.s005.xls]

## Sheet: TableS5
Table S5. PCR parameters used to amplify candidate regions.
			28 cycles
Region	Size (bp)	Denaturation	Denaturation	Annealing	Extension	Extension	Note
chr2:49127504-49127804	301	94C x 2 min	94C x 30 sec	58C x 30 sec	68C x 90 sec	65C x 10 min
chr2:49186258-49186604	347	94C x 2 min	94C x 30 sec	58C x 30 sec	68C x 90 sec	65C x 10 min
chr2:49105504-49105820	317	94C x 2 min	94C x 30 sec	58C x 30 sec	68C x 90 sec	65C x 10 min
chr2:49184226-49184925	700	94C x 2 min	94C x 30 sec	58C x 30 sec	68C x 90 sec	65C x 10 min
chr2:49101927-49102250	324	94C x 2 min	94C x 30 sec	58C x 30 sec	68C x 90 sec	65C x 10 min
chr2:48946672-48946999	328	94C x 2 min	94C x 30 sec	58C x 30 sec	68C x 90 sec	65C x 10 min
chr2:49079672-49080023	352	94C x 2 min	94C x 30 sec	58C x 30 sec	68C x 90 sec	65C x 10 min
chr2:49297537-49298053	517	94C x 2 min	94C x 30 sec	58C x 30 sec	68C x 90 sec	65C x 10 min
chr2:49501372-49501725	354	94C x 2 min	94C x 30 sec	58C x 30 sec	68C x 90 sec	65C x 10 min
chr2:49255600-49255954	355	94C x 2 min	94C x 30 sec	58C x 30 sec	68C x 90 sec	65C x 10 min
chr2:48954581-48954938	358	94C x 2 min	94C x 30 sec	58C x 30 sec	68C x 90 sec	65C x 10 min
chr2:49082112-49082470	359	94C x 2 min	94C x 30 sec	58C x 30 sec	68C x 90 sec	65C x 10 min
chr2:49083589-49083948	360	94C x 2 min	94C x 30 sec	58C x 30 sec	68C x 90 sec	65C x 10 min
chr2:48967579-48967943	365	94C x 2 min	94C x 30 sec	58C x 30 sec	68C x 90 sec	65C x 10 min
chr2:49141174-49141662	489	94C x 2 min	94C x 30 sec	58C x 30 sec	68C x 90 sec	65C x 10 min
chr2:48945687-48946057	371	94C x 2 min	94C x 30 sec	58C x 30 sec	68C x 90 sec	65C x 10 min
chr2:49578471-49578843	373	94C x 2 min	94C x 30 sec	58C x 30 sec	68C x 90 sec	65C x 10 min
chr2:49098850-49099224	375	94C x 2 min	94C x 30 sec	58C x 30 sec	68C x 90 sec	65C x 10 min
chr2:49440600-49440977	378	94C x 2 min	94C x 30 sec	58C x 30 sec	68C x 90 sec	65C x 10 min
chr2:49449628-49450010	383	94C x 2 min	94C x 30 sec	58C x 30 sec	68C x 90 sec	65C x 10 min	1
chr2:49227165-49227552	388	94C x 2 min	94C x 30 sec	58C x 30 sec	68C x 90 sec	65C x 10 min
chr2:49224931-49225319	389	94C x 2 min	94C x 30 sec	58C x 30 sec	68C x 90 sec	65C x 10 min
chr2:49145539-49145930	392	94C x 2 min	94C x 30 sec	58C x 30 sec	68C x 90 sec	65C x 10 min
chr2:48951377-48951769	393	94C x 2 min	94C x 30 sec	58C x 30 sec	68C x 90 sec	65C x 10 min
chr2:49071132-49071524	393	94C x 2 min	94C x 30 sec	58C x 30 sec	68C x 90 sec	65C x 10 min
chr2:49085824-49086217	394	94C x 2 min	94C x 30 sec	58C x 30 sec	68C x 90 sec	65C x 10 min
chr2:49049211-49049606	396	94C x 2 min	94C x 30 sec	58C x 30 sec	68C x 90 sec	65C x 10 min
chr2:48996812-48997208	397	94C x 2 min	94C x 30 sec	58C x 30 sec	68C x 90 sec	65C x 10 min	1
chr2:48941767-48942166	400	94C x 2 min	94C x 30 sec	58C x 30 sec	68C x 90 sec	65C x 10 min
chr2:49100625-49101024	400	94C x 2 min	94C x 30 sec	58C x 30 sec	68C x 90 sec	65C x 10 min
chr2:49112246-49112645	400	94C x 2 min	94C x 30 sec	58C x 30 sec	68C x 90 sec	65C x 10 min
chr2:49479368-49479796	429	94C x 2 min	94C x 30 sec	58C x 30 sec	68C x 90 sec	65C x 10 min
chr2:49464454-49464900	447	94C x 2 min	94C x 30 sec	58C x 30 sec	68C x 90 sec	65C x 10 min
chr2:49436827-49437300	474	94C x 2 min	94C x 30 sec	58C x 30 sec	68C x 90 sec	65C x 10 min
chr2:49148749-49149228	480	94C x 2 min	94C x 30 sec	64C x 30 sec	68C x 90 sec	65C x 10 min
chr2:49736964-49737445	482	94C x 2 min	94C x 30 sec	58C x 30 sec	68C x 90 sec	65C x 10 min
chr2:49074978-49075497	520	94C x 2 min	94C x 30 sec	58C x 30 sec	68C x 3 min	65C x 10 min
chr2:49722580-49723159	580	94C x 2 min	94C x 30 sec	58C x 30 sec	68C x 3 min	65C x 10 min
chr2:49318574-49319159	586	94C x 2 min	94C x 30 sec	64C x 30 sec	68C x 3 min	65C x 10 min
chr2:49212715-49213312	598	94C x 2 min	94C x 30 sec	58C x 30 sec	68C x 3 min	65C x 10 min
chr2:49124571-49125229	659	94C x 2 min	94C x 30 sec	58C x 30 sec	68C x 3 min	65C x 10 min
chr2:49202385-49203054	670	94C x 2 min	94C x 30 sec	58C x 30 sec	68C x 3 min	65C x 10 min
chr2:49130312-49131010	699	94C x 2 min	94C x 30 sec	58C x 30 sec	68C x 3 min	65C x 10 min
chr2:48968471-48969170	700	94C x 2 min	94C x 30 sec	58C x 30 sec	68C x 3 min	65C x 10 min
chr2:49113392-49114091	700	94C x 2 min	94C x 30 sec	58C x 30 sec	68C x 3 min	65C x 10 min
chr2:49193762-49194461	700	94C x 2 min	94C x 30 sec	58C x 30 sec	68C x 3 min	65C x 10 min
chr2:49133560-49134292	733	94C x 2 min	94C x 30 sec	58C x 30 sec	68C x 3 min	65C x 10 min
chr2:48949522-48950275	754	94C x 2 min	94C x 30 sec	58C x 30 sec	68C x 3 min	65C x 10 min
chr2:49191694-49192463	770	94C x 2 min	94C x 30 sec	64C x 30 sec	68C x 3 min	65C x 10 min
chr2:49097566-49098553	988	94C x 2 min	94C x 30 sec	58C x 30 sec	68C x 3 min	65C x 10 min
chr2:49121579-49122363	785	94C x 2 min	94C x 30 sec	58C x 30 sec	68C x 3 min	65C x 10 min
chr2:49230140-49230939	800	94C x 2 min	94C x 30 sec	58C x 30 sec	68C x 3 min	65C x 10 min
chr2:49594515-49595314	800	94C x 2 min	94C x 30 sec	58C x 30 sec	68C x 3 min	65C x 10 min
chr2:49069125-49070027	903	94C x 2 min	94C x 30 sec	64C x 30 sec	68C x 90 sec	65C x 10 min
chr2:49166133-49167001	869	94C x 2 min	94C x 30 sec	58C x 30 sec	68C x 3 min	65C x 10 min
chr2:49092586-49093471	886	94C x 2 min	94C x 30 sec	64C x 30 sec	68C x 3 min	65C x 10 min
chr2:49058506-49059405	900	94C x 2 min	94C x 30 sec	64C x 30 sec	68C x 3 min	65C x 10 min
chr2:49506892-49507814	923	94C x 2 min	94C x 30 sec	58C x 30 sec	68C x 3 min	65C x 10 min
chr2:49211052-49212049	998	94C x 2 min	94C x 30 sec	58C x 30 sec	68C x 3 min	65C x 10 min
chr2:49129080-49130079	1000	94C x 2 min	94C x 30 sec	60C x 30 sec	70C x 5 min	65C x 10 min
chr2:49169123-49170221	1099	94C x 2 min	94C x 30 sec	60C x 30 sec	70C x 5 min	65C x 10 min
chr2:49161645-49163214	1570	94C x 2 min	94C x 30 sec	60C x 30 sec	70C x 5 min	65C x 10 min
chr2:49063460-49064650	1191	94C x 2 min	94C x 30 sec	60C x 30 sec	70C x 5 min	65C x 10 min
chr2:49234734-49236033	1300	94C x 2 min	94C x 30 sec	64C x 30 sec	68C x 3 min	65C x 10 min
chr2:49109868-49111753	1886	94C x 2 min	94C x 30 sec	60C x 30 sec	70C x 5 min	65C x 10 min
chr2:49227532-49229341	1810	94C x 2 min	94C x 30 sec	62C x 30 sec	65C x 7 min	65C x 10 min
chr2:49042669-49044948	2280	94C x 2 min	94C x 30 sec	62C x 30 sec	65C x 7 min	65C x 10 min
1 To remove non-specific bands, PCR products of correct size were extracted from agarose gel.
