# Supplementary material for: Fine-Mapping an Association of FSHR with Preterm Birth in a Finnish Population
Source: PLoS One. 2013 Oct 29;8(10):e78032. doi: 10.1371/journal.pone.0078032 (PMC3812121; doi:10.1371/journal.pone.0078032)
Supplement: Table S6 — Genotypes of 12 SNPs across the case/control cohorts. (XLS) [file pone.0078032.s006.xls]

## Sheet: TableS6
Table S6. Genotypes of 12 SNPs across the cass/control cohorts.
			Haplotype 5	Haplotype 5	Haplotype 1	Haplotype 4	Haplotype 2	Original tag SNP	Haplotype 3	Haplotype 1	Haplotype 1	Haplotype 2	Haplotype 3	Haplotype 2
Case/Control	Pool	MaternalAge	rs10176392.CT	rs10185522.GA	rs10865237.GA	rs1159894.AG	rs12465603.AG	rs12473815.CT	rs12614817.AG	rs12614875.AG	rs1504183.GC	rs17038097.TA	rs3913665.CT	rs72822025.GA
Case	P1	35	1	1	0	0	0	0	1	0	0	0	1	0
Case	P1	32	0	0	0	0	0	0	2	0	0	0	2	0
Case	P1	27	0	0	0	1	0	1	1	0	0	0	1	0
Case	P1	28	1	1	0	1	0	1	0	0	0	0	0	0
Case	P1	30	0	0	0	0	0	0	2	0	0	0	2	0
Case	P1	24	0	0	0	2	0	2	0	0	0	0	0	0
Case	P1	42	1	1	0	1	0	1	0	0	0	0	0	0
Case	P1	41	0	0	0	1	0	1	1	0	0	0	1	0
Case	P1	37	1	1	0	0	0	0	1	0	0	0	1	0
Case	P1	29	0	0	0	1	0	1	0	0	0	0	0	0
Case	P1	21	0	0	0	1	0	1	0	0	0	0	0	0
Case	P1	23	1	1	0	0	0	0	1	0	0	0	1	0
Case	P1	31	0	0	0	1	0	1	1	0	0	0	1	0
Case	P1	30	0	0	0	0	0	0	2	0	0	0	2	0
Case	P1	32	0	0	0	0	0	0	1	0	0	0	1	0
Case	P1	39	0	0	0	1	0	1	1	0	0	0	1	0
Case	P1	39	1	1	0	1	0	1	0	0	0	0	0	0
Case	P1	34	0	0	0	1	0	1	1	0	0	0	1	0
Case	P1	31	0	0	0	1	0	1	1	0	0	0	1	0
Case	P1	36	0	0	0	0	0	0	2	0	0	0	2	0
Case	P1	27	1	1	0	0	0	0	1	0	0	0	1	0
Case	P1	25	0	0	0	1	0	1	1	0	0	0	1	0
Case	P1	35	1	1	0	0	0	0	1	0	0	0	1	0
Case	P1	35	0	0	0	1	0	1	0	0	0	0	0	0
Case	P1	34	0	0	0	1	0	1	1	0	0	0	1	0
Case	P1	37	0	0	0	2	0	2	0	0	0	0	0	0
Case	P1	38	0	0	0	1	0	1	1	0	0	0	1	0
Case	P1	34	0	0	0	1	0	1	1	0	0	0	1	0
Case	P1	30	1	1	0	0	0	0	1	0	0	0	1	0
Case	P1	36	0	0	0	0	0	0	2	0	0	0	2	0
Case	P1	35	0	0	0	1	0	1	1	0	0	0	1	0
Case	P1	27	0	0	0	0	0	0	2	0	0	0	2	0
Case	P1	24	0	0	0	0	0	0	0	0	0	0	0	0
Case	P1	27	0	0	0	0	0	0	2	0	0	0	2	0
Case	P1	26	1	1	0	0	0	0	1	0	0	0	1	0
Case	P1	32	0	0	0	1	0	1	1	0	0	0	1	0
Case	P1	24	0	0	0	0	0	1	1	0	0	0	1	0
Case	P1	34	0	0	0	1	0	1	1	0	0	0	1	0
Case	P1	30	0	0	0	1	0	1	1	0	0	0	1	0
Case	P1	26	0	0	0	1	0	1	0	0	0	0	0	0
Case	P1	31	0	0	0	0	0	0	2	0	0	0	2	0
Case	P1	28	0	0	0	1	0	1	1	0	0	0	1	0
Case	P1	41	0	0	0	1	0	1	1	0	0	0	1	0
Case	P1	30	0	0	0	0	0	0	1	0	0	0	1	0
Case	P1	27	0	0	0	1	0	2	0	0	0	0	0	0
Case	P1	27	1	1	0	0	0	0	1	0	0	0	1	0
Case	P1	21	0	0	0	0	0	0	1	0	0	0	1	0
Case	P1	32	0	0	0	2	0	2	0	0	0	0	0	0
Case	P1	26	0	0	0	1	0	1	1	0	0	0	1	0
Case	P1	32	1	1	0	0	0	0	1	0	0	0	1	0
Case	P1	29	0	0	0	1	0	1	1	0	0	0	1	0
Case	P1	29	0	0	0	0	0	0	1	0	0	0	1	0
Case	P1	28	0	0	0	0	0	0	2	0	0	0	2	0
Case	P2	37	0	0	0	1	0	1	1	0	0	0	1	0
Case	P2	32	1	1	0	0	0	0	1	0	0	0	1	0
Case	P2	36	0	0	0	1	0	1	1	0	0	0	1	0
Case	P2	31	0	0	0	0	0	0	2	0	0	0	2	0
Case	P2	29	0	0	0	1	0	1	1	0	0	0	1	0
Case	P2	33	0	0	0	1	0	1	1	0	0	0	1	0
Case	P2	30	0	0	0	1	0	1	1	0	0	0	1	0
Case	P2	42	0	0	0	1	0	1	1	0	0	0	1	0
Case	P2	30	0	0	0	2	0	2	0	0	0	0	0	0
Case	P2	32	0	0	0	0	0	0	1	0	0	0	1	0
Case	P2	29	1	1	0	0	0	0	1	0	0	0	1	0
Case	P2	33	0	0	0	0	0	0	2	0	0	0	2	0
Case	P2	28	0	0	0	0	0	1	1	0	0	0	1	0
Case	P2	30	0	0	0	0	0	0	2	0	0	0	2	0
Case	P2	33	1	1	0	0	0	0	1	0	0	0	1	0
Case	P2	30	0	0	0	1	0	1	0	0	0	0	0	0
Control	P3	35	0	0	0	0	0	0	2	0	0	0	2	0
Control	P3	31	0	0	0	1	0	1	1	0	0	0	1	0
Control	P3	28	0	0	0	0	0	0	2	0	0	0	2	0
Control	P3	32	0	0	0	2	0	2	0	0	0	0	0	0
Control	P3	30	0	0	0	0	0	0	1	0	0	0	1	0
Control	P3	36	1	1	0	0	0	0	1	0	0	0	1	0
Control	P3	23	0	0	0	2	0	2	0	0	0	0	0	0
Control	P3	40	1	1	0	0	0	0	1	0	0	0	1	0
Control	P3	29	1	1	0	0	0	0	1	0	0	0	1	0
Control	P3	30	0	0	0	1	0	1	0	0	0	0	0	0
Control	P3	33	0	0	0	0	0	0	2	0	0	0	2	0
Control	P3	44	0	0	0	1	0	1	0	0	0	0	0	0
Control	P3	28	1	1	0	0	0	0	1	0	0	0	1	0
Control	P3	38	0	0	0	1	0	1	1	0	0	0	1	0
Control	P3	34	0	0	0	0	0	0	2	0	0	0	2	0
Control	P3	32	1	1	0	1	0	1	0	0	0	0	0	0
Control	P3	37	1	1	0	0	0	0	1	0	0	0	1	0
Control	P3	24	1	1	0	1	0	1	0	0	0	0	0	0
Control	P3	42	1	1	0	0	0	0	1	0	0	0	1	0
Control	P3	23	0	0	0	1	0	1	1	0	0	0	1	0
Control	P3	37	0	0	0	2	0	2	0	0	0	0	0	0
Control	P3	31	0	0	0	1	0	1	1	0	0	0	1	0
Control	P3	31	2	2	0	0	0	0	0	0	0	0	0	0
Control	P3	38	1	1	0	0	0	0	1	0	0	0	1	0
Control	P3	26	0	0	0	1	0	1	1	0	0	0	1	0
Control	P3	35	0	0	0	0	0	1	1	0	0	0	1	0
Control	P3	33	0	0	0	0	0	0	2	0	0	0	2	0
Control	P3	32	0	0	0	0	0	0	2	0	0	0	2	0
Control	P3	32	0	0	0	1	0	1	1	0	0	0	1	0
Control	P3	27	0	0	0	0	0	0	1	0	0	0	1	0
Control	P3	29	1	1	0	1	0	1	0	0	0	0	0	0
Control	P3	20	0	0	0	0	0	0	2	0	0	0	1	0
Control	P3	31	0	0	0	1	0	1	1	0	0	0	1	0
Control	P3	31	0	0	0	1	0	2	0	0	0	0	0	0
Control	P3	30	0	0	0	1	0	1	1	0	0	0	1	0
Control	P3	32	0	0	0	2	0	2	0	0	0	0	0	0
Control	P3	30	1	1	0	1	0	1	0	0	0	0	0	0
Control	P3	32	0	0	0	1	0	1	1	0	0	0	0	0
Control	P3	27	0	0	0	0	0	1	1	0	0	0	1	0
Control	P3	36	0	0	0	1	0	1	0	0	0	0	0	0
Control	P3	31	0	0	0	0	0	0	2	0	0	0	2	0
Control	P3	20	1	1	0	0	0	0	1	0	0	0	1	0
Control	P3	36	1	1	0	0	0	0	1	0	0	0	1	0
Control	P3	28	0	0	0	1	0	1	1	0	0	0	1	0
Control	P3	38	0	0	0	0	0	0	2	0	0	0	1	0
Control	P3	38	0	0	0	1	0	0	2	0	0	0	2	0
Control	P3	28	0	0	0	1	0	1	1	0	0	0	1	0
Control	P4	29	0	0	0	0	0	0	2	0	0	0	2	0
Control	P4	30	0	0	0	0	0	0	2	0	0	0	2	0
Control	P4	28	0	0	0	1	0	1	1	0	0	0	1	0
Control	P4	37	0	0	0	1	0	1	0	0	0	0	0	0
Control	P4	29	0	0	0	0	0	0	2	0	0	0	2	0
Control	P4	30	1	1	0	0	0	1	0	0	0	0	0	0
Control	P4	30	0	0	0	1	0	1	1	0	0	0	1	0
Control	P4	30	0	0	0	0	0	0	2	0	0	0	2	0
Control	P4	37	0	0	0	1	0	1	1	0	0	0	1	0
Control	P4	33	0	0	0	1	0	1	1	0	0	0	1	0
Control	P4	33	0	0	0	1	0	1	1	0	0	0	1	0
Control	P4	30	1	1	0	1	0	1	0	0	0	0	0	0
Control	P4	33	0	0	0	1	0	1	1	0	0	0	1	0
Control	P4	31	0	0	0	0	0	0	2	0	0	0	1	0
Control	P4	33	0	0	0	2	0	2	0	0	0	0	0	0
Control	P4	34	0	0	0	0	0	0	1	0	0	0	1	0
Control	P4	30	0	0	0	0	0	0	2	0	0	0	1	0
Control	P4	27	0	0	0	0	0	1	1	0	0	0	1	0
Control	P4	34	2	2	0	0	0	0	0	0	0	0	0	0
Control	P4	28	0	0	0	1	0	1	1	0	0	0	1	0
Control	P4	22	0	0	0	0	0	0	2	0	0	0	2	0
Control	P4	38	0	0	0	0	0	0	2	0	0	0	2	0
Control	P4	31	0	0	0	1	0	1	1	0	0	0	1	0
Control	P4	32	0	0	0	0	0	0	2	0	0	0	2	0
Case	P1	24	0	0	0	0	0	0	2	1	1	0	2	0
Case	P2	35	0	0	0	0	0	1	1	1	1	0	0	0
Control	P3	34	0	0	0	0	0	0	2	1	1	0	1	0
Control	P3	26	0	0	0	0	0	0	2	1	1	0	1	0
Control	P3	31	1	1	0	0	0	0	1	1	1	0	1	0
Control	P4	30	0	0	0	0	0	0	2	1	1	0	1	0
Case	P1	28	0	0	0	1	0	1	1			0	1	0
Control	P3	36	0	0	1	0	0	1	1	1	0	0	1	0
Control	P3	24	0	0	1	0	0	1	1	1	0	0	1	0
Case	P1	31	0	0	1	0	0	1	1	1	1	0	1	0
Case	P1	22	0	0	1	0	0	1	1	1	1	0	1	0
Case	P1	28	0	0	1	0	0	1	1	1	1	0	1	0
Case	P1	25	0	0	1	1	0	2	0	1	1	0	0	0
Case	P1	23	0	0	1	1	0	2	0	1	1	0	0	0
Case	P1	31	0	0	1	0	0	1	1	1	1	0	1	0
Case	P1	39	0	0	1	0	0	1	1	1	1	0	1	0
Case	P1	29	0	0	1	1	0	2	0	1	1	0	0	0
Case	P1	29	0	0	1	0	0	1	1	1	1	0	1	0
Case	P1	30	1	1	1	0	0	1	0	1	1	0	0	0
Case	P1	30	1	1	1	0	0	1	0	1	1	0	0	0
Case	P1	35	0	0	1	0	0	2	0	1	1	0	0	0
Case	P1	27	0	0	1	0	0	1	1	1	1	0	1	0
Case	P1	25	1	1	1	0	0	1	0	1	1	0	0	0
Case	P1	26	1	1	1	0	0	1	0	1	1	0	0	0
Case	P1	30	1	1	1	0	0	1	0	1	1	0	0	0
Case	P1	37	0	0	1	0	0	2	0	1	1	0	0	0
Case	P1	36	0	0	1	0	0	1	1	1	1	0	1	0
Case	P1	29	0	0	1	0	0	1	0	1	1	0	0	0
Case	P2	30	0	0	1	0	0	1	0	1	1	0	0	0
Case	P2	38	0	0	1	0	0	1	1	1	1	0	1	0
Case	P2	36	0	0	1	1	0	2	0	1	1	0	0	0
Case	P2	36	1	1	1	0	0	1	0	1	1	0	0	0
Case	P2	21	0	0	1	0	0	1	1	1	1	0	1	0
Case	P2	37	0	0	1	0	0	1	0	1	1	0	0	0
Case	P2	38	0	0	1	1	0	2	0	1	1	0	0	0
Case	P2	23	0	0	1	0	0	1	1	1	1	0	1	0
Case	P2	34	0	0	1	0	0	1	1	1	1	0	1	0
Case	P2	29	0	0	1	0	0	1	1	1	1	0	1	0
Control	P3	31	0	0	1	0	0	1	1	1	1	0	1	0
Control	P3	36	0	0	1	0	0	1	1	1	1	0	1	0
Control	P3	29	0	0	1	1	0	2	0	1	1	0	0	0
Control	P3	24	0	0	1	0	0	1	0	1	1	0	0	0
Control	P3	29	0	0	1	1	0	2	0	1	1	0	0	0
Control	P3	30	0	0	1	0	0	1	1	1	1	0	1	0
Control	P3	37	1	1	1	0	0	1	1	1	1	0	1	0
Control	P3	30	1	1	1	0	0	1	0	1	1	0	0	0
Control	P3	25	0	0	1	1	0	2	0	1	1	0	0	0
Control	P3	40	0	0	1	0	0	1	1	1	1	0	1	0
Control	P3	26	0	0	1	0	0	1	1	1	1	0	1	0
Control	P3	35	0	0	1	0	0	1	1	1	1	0	1	0
Control	P3	27	0	0	1	0	0	1	1	1	1	0	1	0
Control	P3	29	0	0	1	0	0	0	1	1	1	0	0	0
Control	P3	36	0	0	1	0	0	1	1	1	1	0	1	0
Control	P4	29	0	0	1	0	0	1	1	1	1	0	1	0
Control	P4	31	1	1	1	0	0	1	0	1	1	0	0	0
Control	P4	33	0	0	1	1	0	2	0	1	1	0	0	0
Control	P4	31	0	0	1	0	0	1	1	1	1	0	1	0
Control	P4	22	0	0	1	0	0	1	1	1	1	0	1	0
Control	P4	24	0	0	1	0	0	1	1	1	1	0	1	0
Case	P1	42	0	0	2	0	0	2	0	2	2	0	0	0
Case	P1	28	0	0	2	0	0	2	0	2	2	0	0	0
Case	P1	23	0	0	2	0	0	2	0	2	2	0	0	0
Case	P2	27	0	0	2	0	0	2	0	2	2	0	0	0
Case	P1	31	0	0	0	0	0	1	0	0	0	0	0	1
Case	P1	30	0	0	0	0	0	0	1	0	0	0	1	1
Case	P1	23	0	0	0	1	0	1	0	0	0	0	0	1
Case	P1	26	0	0	0	1	0	2	0	0	0	0	0	1
Case	P2	31	0	0	0	0	0	1	1	0	0	0	1	1
Control	P3	26	0	0	0	0	0	1	1	0	0	0	1	1
Control	P3	42	0	0	0	0	0	1	1	0	0	0	1	1
Control	P3	35	0	0	0	1	0	1	0	0	0	0	0	1
Control	P3	25	0	0	0	0	0	1	1	0	0	0	1	1
Control	P4	35	0	0	0	0	0	1	1	1	1	0	0	1
Case	P1	29	0	0	1	0	0	2	0	1	1	0	0	1
Case	P1	33	0	0	1	0	1	1	0	1	1	1	1	0
Case	P1	31	1	1	0	0	1	0	0	0	0	1	0	1
Case	P1	30	0	0	0	1	1	1	0	0	0	1	0	1
Case	P1	43	0	0	0	1	1	1	0	0	0	1	0	1
Case	P1	28	1	1	0	0	1	0	0	0	0	1	0	1
Case	P1	34	0	0	0	0	1	0	1	0	0	1	1	1
Case	P1	22	0	0	0	0	1	0	0	0	0	1	0	1
Case	P1	22	1	1	0	0	1	0	0	0	0	1	0	1
Case	P1	38	0	0	0	0	1	0	1	0	0	1	1	1
Case	P1	23	0	0	0	0	1	0	0	0	0	1	0	1
Case	P2	24	0	0	0	0	1	0	1	0	0	1	1	1
Case	P2	33	0	0	0	0	1	0	0	0	0	1	0	1
Case	P2	29	0	0	0	0	1	0	1	0	0	1	1	1
Control	P3	28	0	0	0	0	1	0	1	0	0	1	1	1
Control	P3	26	0	0	0	0	1	0	1	0	0	1	1	1
Control	P3	32	0	0	0	1	1	1	0	0	0	1	0	1
Control	P3	24	0	0	0	0	1	0	0	0	0	1	0	1
Control	P3	31	0	0	0	0	1	0	1	0	0	1	1	1
Control	P3	30	0	0	0	0	1	0	1	0	0	1	1	1
Control	P3	35	0	0	0	0	1	0	1	0	0	1	1	1
Control	P3	31	0	0	0	1	1	1	0	0	0	1	0	1
Control	P3	24	0	0	0	0	1	0	1	0	0	1	1	1
Control	P3	31	0	0	0	0	1	0	1	0	0	1	1	1
Control	P3	27	0	0	0	0	1	0	1	0	0	1	1	1
Control	P3	30	0	0	0	1	1	1	0	0	0	1	0	1
Control	P3	31	0	0	0	0	1	0	1	0	0	1	1	1
Control	P3	34	0	0	0	0	1	0	1	0	0	1	1	1
Control	P3	35	0	0	0	0	1	0	1	0	0	1	1	1
Control	P3	30	0	0	0	0	1	0	1	0	0	1	1	1
Control	P3	39	0	0	0	0	1	0	1	0	0	1	1	1
Control	P4	25	0	0	0	0	1	0	1	0	0	1	1	1
Control	P4	34	0	0	0	0	1	0	1	0	0	1	1	1
Control	P4	43	0	0	0	1	1	1	0	0	0	1	0	1
Control	P4	33	0	0	0	1	1	1	0	0	0	1	0	1
Control	P4	46	0	0	0	0	1	0	1	0	0	1	1	1
Control	P4	36	1	1	0	0	1	0	0	0	0	1	0	1
Control	P4	31	0	0	0	0	1	0	1	0	0	1	1	1
Case	P1	25	0	0	1	0	1	1	0	1	1	1	0	1
Case	P1	31	0	0	1	0	1	1	0	1	1	1	0	1
Control	P3	36	0	0	1	0	1	1	0	1	1	1	0	1
Control	P3	38	0	0	0	0	1	0	0	0	0	1	0	2
Control	P3	25	0	0	0	0	2	0	0	0	0	2	0	2
Control	P3	31	0	0	0	0	2	0	0	0	0	2	0	2
Control	P3	28	0	0	0	0	2	0	0	0	0	2	0	2
Case	P2	27	0		2
Control	P3	33
Control	P3	29
Control	P3	32
0, 1, 2 refers to genotypes AA, AB, BB, respectively, where A and B are the first and second nucleotides, respectively, after the rs number.
